# Supplementary material for: Conjugated Human Serum Albumin/Gold-Silica Nanoparticles as Multifunctional Carrier of a Chemotherapeutic Drug
Source: Int J Mol Sci. 2024 Dec 21;25(24):13701. doi: 10.3390/ijms252413701 (PMC11678608; doi:10.3390/ijms252413701)
Supplement: Supplementary file 1 [file ijms-25-13701-s001.zip]

Archive with 1 entries (1 files):
- ijms-3367265-supplementary.pdf
